# Supplementary material for: Were the sharp declines of dragonfly populations in the 1990s in Japan caused by fipronil and imidacloprid? An analysis of Hill’s causality for the case of Sympetrum frequens
Source: Environ Sci Pollut Res Int. 2018 Oct 20;25(35):35352–64. doi: 10.1007/s11356-018-3440-x (PMC6280840; doi:10.1007/s11356-018-3440-x)
Supplement: Supplementary file 1 — (csv 1.80 kb) [file 11356_2018_3440_MOESM1_ESM.csv]

Year	Sympetrum	Fipronil	Imidacloprid	Dinotefuran	Clothianidin	Thiamethoxam	Chlorantraniliprole	Cartap	Benfuracarb	Carbosulfan
1993	266	0	0.097276265	0	0	0	0	28.99972875	1.445247307	1.945022889
1994	151.6	0	0.595667861	0	0	0	0	10.96157131	1.468218129	1.906252104
1995	181.7	0	4.703632887	0	0	0	0	7.409815169	2.060881279	2.314877709
1996	159.3	0	4.476987443	0	0	0	0	3.533958802	2.461894857	4.84193063
1997	130	11.7426162	3.966244892	0	0	0	0	4.795895448	3.111814289	5.957580284
1998	222.9	22.98375867	5.104408353	0	0	0	0	4.729047412	1.671776569	26.99448012
1999	65.2	28.82242971	10.25599323	0	0	0	0	2.487009793	4.263757819	8.842079918
2000	29.6	27.55764741	6.053196846	0	0	0	0	1.683802175	4.577540107	2.482252388
2001	23.7	38.33009631	7.838750599	0	0	0	0	2.526734198	4.996180519	5.377776513
2002	18.8	30.89268331	1.633085874	0	0.108015688	0	0	1.984358507	3.045513893	0.441137913
2003	36.2	15.02970321	-0.423317778	21.13861353	1.182775667	0	0	1.100344891	2.293305706	0.133859176
2004	7	22.18581929	0.577316492	22.2493891	3.073193156	0.024449878	0	0.821146363	0.190059601	0.163848138
2005	6.9	30.68126521	-0.041256737	27.78588808	-0.257808131	0.0243309	0	0.97729116	0.369319353	0.03942507
2006	10.7	22.3396657	0.676092262	20.04890005	0.256379689	0.024449878	0	0.514496499	0.120175511	0.04754143
2007	8.2	13.26108374	3.71814093	26.89655172	5.851595012	0	0	0.289277354	0.260462482	0.136620678
2008	8.7	9.279596977	3.525353192	22.2940806	22.16315853	0.100755668	0	0.718081044	0.38854467	0.047183587
2009	6.7	9.559493671	6.809025867	17.45924051	19.27971318	0.126582278	0	0.773460205	0.297086664	0.169655415
2010	10.5	8.125628141	13.0293625	21.73404523	11.08556244	1.005025126	0.037688442	0.746307294	0.159101428	0.080864091
2011	57.1	2.535099862	13.39974293	9.216966581	20.11207682	4.42159383	5.109254499	0.89117395	0.553770351	0.123806991
